# Supplementary material for: Sex Differences in Cardiovascular Risk and Diabetic Polyneuropathy: A Single-Center Retrospective Study in North-Eastern Hungary
Source: J Clin Med. 2025 Aug 15;14(16):5780. doi: 10.3390/jcm14165780 (PMC12386531; doi:10.3390/jcm14165780)
Supplement: Supplementary file 1 [file jcm-14-05780-s001.zip]

Archive with 1 entries (1 files):
- jcm-3819804-supplementary.pdf
